# Supplementary material for: Integrated single-cell and spatial transcriptomics reveal immune landscape and NKT–Th1 signatures in colorectal cancer
Source: Front Immunol. 2026 Jun 10;17:1774363. doi: 10.3389/fimmu.2026.1774363 (PMC13291139; doi:10.3389/fimmu.2026.1774363)
Supplement: Supplementary file 2 [file Table1.xlsx]

## Sheet: Sheet1
Table 1 Publiced Transcriptome Database Information
Accession	Platform	Species	Tissue	Samples	Reference
TCGA-COAD	RNA-Seq	Homo sapiens	Colorectal cancer	462	PMID: 27008012
IMvigor210	RNA-Seq	Homo sapiens	Bladder cancer	298	PMID: 29268948
GSE39582	GPL570	Homo sapiens	Colorectal cancer	585	PMID: 23700391
GSE173839	GPL20078	Homo sapiens	Breast cancer	105	PMID: 34143979
GSE20916	GPL570	Homo sapiens	Colorectal cancer	145	PMID: 20957034
GSE21510	GPL570	Homo sapiens	Colorectal cancer	148	PMID: 21270110
GSE5206	GPL570	Homo sapiens	Colorectal cancer	105	PMID: 17615082
GSE33113	GPL570	Homo sapiens	Colorectal cancer	96	PMID: 22496204
GSE23878	GPL570	Homo sapiens	Colorectal cancer	59	PMID: 21281787
GSE9348	GPL570	Homo sapiens	Colorectal cancer	82	PMID: 20143136
GSE110224	GPL570	Homo sapiens	Colorectal cancer	34	PMID: 30809322
GSE144735	GPL24676	Homo sapiens	Colorectal cancer	6	PMID: 32451460
Wu et al.	10x visium	Homo sapiens	Colorectal cancer	6	PMID: 34417225
