# Supplementary material for: Integrated single-cell and spatial transcriptomics reveal immune landscape and NKT–Th1 signatures in colorectal cancer
Source: Front Immunol. 2026 Jun 10;17:1774363. doi: 10.3389/fimmu.2026.1774363 (PMC13291139; doi:10.3389/fimmu.2026.1774363)
Supplement: Supplementary file 3 [file Table2.xlsx]

## Sheet: Sheet1
Patient ID	Date of specimen acquisition	Tumor site	Differentiation degree	pathological pattern	T stage	N stage	MSI	DNA mismatch repair	Immunotherapy treatment	Chemotherapy/Targeted therapy treatment	PFS (d)
P1	2018-08-15	Sigmoid flexure	Moderate	Adenocarcinoma	3	2a	MSS	pMMR	Camrelizumab	Regorafenib	19
P2	2088-08-05	Rectum	Low	Tubular adenocarcinoma, Mucinous adenocarcinoma	3	2a		pMMR	Sintilimab	Fruquintinib	31
P3	2022-07-13	Sigmoid flexure	Moderate	Adenocarcinoma	3	1		pMMR	Tislelizumab	Fluorouracil, Calcium Levofolinate, Oxaliplatin	32
P4	2023-05-16	Rectum	Moderate	Adenocarcinoma	4a	2a		pMMR	Sintilimab	Oxaliplatin, Irinotecan, Raltitrexed	35
P5	2022-08-20	Colon	Moderate	Adenocarcinoma	3	1	MSS	pMMR	Tislelizumab	Fluorouracil, Calcium Levofolinate, Oxaliplatin, Regorafenib	41
P6	2020-09-04	Rectum	Moderate	Adenocarcinoma			MSS		Tislelizumab	Capecitabine	41
P7	2023-09-19	Colon (ileocecal junction)	Low-Moderate	Adenocarcinoma	3	1a	MSS	pMMR	Tislelizumab	Oxaliplatin, Capecitabine, Bevacizumab	227
P8	2020-11-12	Rectum	Moderate	Adenocarcinoma				pMMR	Camrelizumab	Fruquintinib	230
P9	2021-11-19	Colon ascendens	Low-Moderate	Tubular adenocarcinoma, Mucinous adenocarcinoma	3	1c	MSI-H	dMMR	Tislelizumab	Oxaliplatin, Capecitabine	287
P10	2023-06-06	Colon	Low-Moderate	Adenocarcinoma, Mucinous adenocarcinoma	3	0	MSI-H	dMMR	Tislelizumab	Oxaliplatin, Capecitabine	362
P11	2018-05-10	Sigmoid flexure	Moderate	Tubular adenocarcinoma	3	1b		pMMR	Tislelizumab	Oxaliplatin, Capecitabine	405
P12	2016-02-25	Rectum	Moderate	Adenocarcinoma			MSS		Sintilimab	Fruquintinib	478
